# Supplementary material for: Surveillance of Escherichia coli clones and their antimicrobial resistance profiles in wastewater and drinking water treatment plants of Barcelona, Spain
Source: PLoS One. 2026 Jul 31;21(7):e0355125. doi: 10.1371/journal.pone.0355125 (PMC13426985; doi:10.1371/journal.pone.0355125)
Supplement: S1 File — (XLSX) [file pone.0355125.s001.xlsx]

## Sheet: Integrase genes
	INTEGRASE GENES
					Univariate Logistic Models				Multivariate Logistic Model
	not seen	seen	p-value		ORfirth	95% CI	p-value		ORfirth	95% CI	p-value
SULFONAMIDE 1
not seen	31 (42%)	5 (6%)	< 0.0001 2		1		< 0.0001		1		0.0044
seen	42 (58%)	74 (94%)			10.04	(3.76, 26.78)			5.36	(1.69, 17.00)
QUATERNARY AMMONIUM 1
not seen	46 (63%)	19 (24%)	< 0.0001 2		1		< 0.0001		1		0.0476
seen	27 (37%)	60 (76%)			5.25	(2.62, 10.51)			2.35	(1.01, 5.48)
AMINOGLYCOSIDE 1
not seen	20 (27%)	2 (3%)	< 0.0001 3		1		0.0004
seen	53 (73%)	77 (97%)			11.88	(3.05, 46.21)
PHENICOL 1
not seen	47 (64%)	33 (42%)	0.0053 3		1		0.0060
seen	26 (36%)	46 (58%)			2.49	(1.30, 4.77)
TRIMETHOPRIM 1
not seen	39 (53%)	15 (19%)	< 0.0001 3		1		< 0.0001
seen	34 (47%)	64 (81%)			4.76	(2.32, 9.77)
MERCURY 1
not seen	59 (81%)	42 (53%)	0.0003 2		1		0.0005
seen	14 (19%)	37 (47%)			3.62	(1.76, 7.46)
1: Frequency (Column percentage)
2: Chi-squared test
Only statistically significant associations (p < 0.05) are shown. OR: Odds ratio; CI: Confidence interval (95%).

## Sheet: blaCTX-M
	blaCTX-M
					Univariate Logistic Models				Multivariate Logistic Model
	not seen	seen	p-value		ORfirth	95% CI	p-value		ORfirth	95% CI	p-value
HEMOLYSIN 1
not seen	109 (98%)	37 (90%)	0.0455 2		1		0.0408
seen	2 (2%)	4 (10%)			5.26	(1.07, 25.77)
CYTOTOXIC NECROTIZIN FACTOR 1
not seen	109 (98%)	37 (90%)	0.0455 2		1		0.0408
seen	2 (2%)	4 (10%)			5.26	(1.07, 25.77)
SECRETED AUTOTRANSPORTER TOXIN 1
not seen	102 (92%)	29 (71%)	0.0008 3		1		0.0015		1		0.0266
seen	9 (8%)	12 (29%)			4.57	(1.79, 11.68)			3.80	(1.17, 12.36)
COLIBACTIN 1
not seen	111 (100%)	38 (93%)	0.0186 2		1		0.482
seen	0 (0%)	3 (7%)			20.27	(1.02, 401.43)
AEROBACTIN 1
not seen	76 (68%)	17 (41%)	0.0024 3		1		0.0031
seen	35 (32%)	24 (59%)			3.02	(1.45, 6.27)
YERSINIABACTIN 1
not seen	65 (59%)	13 (32%)	0.0033 3		1		0.0043
seen	46 (41%)	28 (68%)			2.97	(1.41, 6.29)
TYPE I FIMBRIA 1
not seen	8 (7%)	8 (20%)	0.0381 2		1		0.0314		1		0.0185
seen	103 (93%)	33 (80%)			0.32	(0.12, 0.90)			0.26	(0.09, 0.80)
1: Frequency (Column percentage)
2: Fisher's exact test
3: Chi-squared test
Only statistically significant associations (p < 0.05) are shown. OR: Odds ratio; CI: Confidence interval (95%).

## Sheet: Phylogroup A
	Phylogroup A
					Univariate Logistic Models				Multivariate Logistic Model
	not seen	seen	p-value		ORfirth	95% CI	p-value		ORfirth	95% CI	p-value
SECRETED AUTOTRANSPORTER TOXIN 1
not seen	72 (77%)	59 (100%)	0.0001 3		1		0.0126
seen	21 (23%)	0 (0%)			0.03	(0.00, 0.46)
SALMOCHELIN 1
not seen	69 (74%)	55 (93%)	0.0025 3		1		0.0057		1		0.0185
seen	24 (26%)	4 (7%)			0.22	(0.08, 0.65)			0.23	(0.07, 0.78)
AEROBACTIN 1
not seen	43 (46%)	50 (85%)	< 0.0001 3		1		< 0.0001
seen	50 (54%)	9 (15%)			0.16	(0.007, 0.35)
YERSINIABACTIN 1
not seen	33 (35%)	45 (76%)	< 0.0001 3		1		< 0.0001
seen	60 (65%)	14 (24%)			0.17	(0.008, 0.35)
P FIMBRIA 1
not seen	73 (78%)	58 (98%)	0.0093 3		1		0.0051
seen	20 (22%)	1 (2%)			0.09	(0.02, 0.48)
COPPER 1
not seen	86 (92%)	36 (61%)	< 0.0001 2		1		< 0.0001
seen	7 (8%)	23 (39%)			8.93	(3.46, 23.04)
SILVER 1
not seen	85 (91%)	34 (58%)	< 0.0001 2		1		< 0.0001
seen	8 (9%)	25 (42%)			8.76	(3.55, 21.58)
MERCURY 1
not seen	69 (74%)	32 (54%)	0.0158 2		1		0.0172		1		0.0453
seen	24 (26%)	27 (46%)			2.30	(1.16, 4.55)			2.18	(1.02, 4.66)
TELLURIUM 1
not seen	92 (99%)	52 (88%)	0.0065 3		1		0.0185
seen	1 (1%)	7 (12%)			8.55	(1.43, 50.97)
1: Frequency (Column percentage)
2: Fisher's exact test
3: Chi-squared test
Only statistically significant associations (p < 0.05) are shown. OR: Odds ratio; CI: Confidence interval (95%).

## Sheet: Phylogroup B2
	Phylogroup B2
					Univariate Logistic Models				Multivariate Logistic Model
	not seen	seen	p-value		ORfirth	95% CI	p-value		ORfirth	95% CI	p-value
HEMOLYSIN 1
not seen	127 (100%)	19 (76%)	< 0.0001 2		1		0.0028		1		0.0456
seen	0 (0%)	6 (24%)			85.00	(4.60, 1569.18)			178.19	(1.11, 28710.22)
CYTOTOXIC NECROTIZIN FACTOR 1
not seen	127 (100%)	19 (76%)	< 0.0001 2		1		0.0028
seen	0 (0%)	6 (24%)			85.00	(4.60, 1569.18)
SECRETED AUTOTRANSPORTER TOXIN 1
not seen	124 (98%)	7 (28%)	< 0.0001 2		1		< 0.0001		1		< 0.0001
seen	3 (2%)	18 (72%)			87.74	(22.53, 341.69)			40.69	(6.97, 237.49)
INVASION OF BRAIN ENDOTHELIUM 1
not seen	127 (100%)	23 (92%)	0.0261		1		0.0350
seen	0 (0%)	2 (98%)			27.13	(1.26, 583.26)
COLIBACTIN 1
not seen	127 (100%)	22 (88%)	0.0040		1		0.0161
seen	0 (0%)	3 (12%)			39.67	(1.98, 794.25)
AEROBACTIN 1
not seen	91 (72%)	2 (8%)	< 0.0001 3		1		< 0.0001
seen	36 (28%)	23 (92%)			23.56	(6.05, 91.73)
YERSINIABACTIN 1
not seen	78 (61%)	0 (0%)	< 0.0001 3		1		0.0023
seen	49 (39%)	25 (100%)			80.88	(4.81, 1358.74)
P FIMBRIA 1
not seen	115 (91%)	16 (64%)	0.0017 2		1		0.0009
seen	12 (9%)	9 (36%)			5.32	(1.98, 14.30)
S FIMBRIA 1
not seen	127 (100%)	23 (92%)	0.0261 2		1		0.0350
seen	0 (0%)	2 (8%)			27.13	(1.26, 583.26)
POLYSACCHARIDE ADHESIN 1
not seen	47 (37%)	0 (0%)	0.0003 3		1		0.0180
seen	80 (63%)	25 (100%)			30.09	(1.79, 505.74)
COPPER 1
not seen	98 (77%)	24 (96%)	0.0291 2
seen	29 (23%)	1 (4%)
SILVER 1
not seen	95 (75%)	24 (96%)	0.0188 3		1		0.474
seen	32 (25%)	1 (4%)			0.18	(0.03, 0.98)
MERCURY 1
not seen	78 (61%)	23 (92%)	0.0031 3		1		0.0099		1		0.0117
seen	49 (39%)	2 (8%)			0.17	(0.04, 0.65)			0.17	(0.04, 0.68)
1: Frequency (Column percentage)
2: Fisher's exact test
3: Chi-squared test
Only statistically significant associations (p < 0.05) are shown. OR: Odds ratio; CI: Confidence interval (95%).

## Sheet: HRC
	High-risk clones
					Univariate Logistic Models				Multivariate Logistic Model
	not seen	seen	p-value		ORfirth	95% CI	p-value		ORfirth	95% CI	p-value
HEAT STABLE ENTEROTOXIN 1
not seen	54 (84%)	83 (94%)	0.0424 3
seen	10 (16%)	5 (6%)
SECRETED AUTOTRANSPORTER TOXIN 1
not seen	62 (97%)	69 (78%)	0.0011 3		1		0.0050
seen	2 (3%)	19 (22%)			7.01	(1.80, 27.34)
AEROBACTIN 1
not seen	51 (80%)	42 (48%)	0.0001 3		1		0.0001
seen	13 (20%)	46 (52%)			4.17	(2.01, 8.66)
YERSINIABACTIN 1
not seen	48 (75%)	30 (34%)	< 0.0001 3		1		< 0.0001		1		0.0248
seen	16 (25%)	58 (66%)			5.64	(2.77, 11.46)			2.75	(1.14, 6.64)
P FIMBRIA 1
not seen	60 (94%)	71 (81%)	0.0212 3		1		0.0324
seen	4 (6%)	17 (19%)			3.29	(1.11, 9.80)
POLYSACCHARIDE ADHESIN 1
not seen	33 (52%)	14 (16%)	< 0.0001 3		1		< 0.0001		1		0.0025
seen	31 (48%)	74 (84%)			5.46	(2.60, 11.50)			3.40	(1.54, 7.52)
COPPER 1
not seen	46 (72%)	76 (86%)	0.0267 2		1		0.0302
seen	18 (28%)	12 (14%)			0.41	(0.18, 0.92)
SILVER 1
not seen	44 (69%)	75 (85%)	0.0150 2		1		0.0175
seen	20 (31%)	13 (15%)			0.39	(0.18, 0.85)
1: Frequency (Column percentage)
2: Fisher's exact test
3: Chi-squared test
Only statistically significant associations (p < 0.05) are shown. OR: Odds ratio; CI: Confidence interval (95%).

## Sheet: HMTG vs ARG
	MERCURY
					Univariate Logistic Models
	not seen	seen	p-value		ORfirth	95% CI	p-value
MACROLIDE 1
not seen	71 (70%)	27 (53%)	0.0348 3		1		0.0365
seen	30 (30%)	24 (47%)			2.09	(1.05, 4.16)
PHENICOL 1
not seen	59 (58%)	21 (41%)	0.0444 3		1		0.0473
seen	42 (42%)	30 (59%)			1.99	(1.01, 3.91)
SULFONAMIDE 1
not seen	33 (33%)	3 (6%)	0.0002 3		1		0.0012
seen	68 (67%)	48 (94%)			6.78	(2.12, 21.64)
	COPPER
					Univariate Logistic Models
	not seen	seen	p-value		ORfirth	95% CI	p-value
PHENICOL 1
not seen	70 (57%)	10 (33%)	0.0181 3		1		0.0221
seen	52 (43%)	20 (67%)			2.62	(1.15, 5.98)
QUINOLONE 1
not seen	88 (72%)	13 (43%)	0.0028 3
seen	34 (28%)	17 (57%)
	SILVER
					Univariate Logistic Models
	not seen	seen	p-value		ORfirth	95% CI	p-value
PHENICOL 1
not seen	70 (59%)	10 (33%)	0.0037 3		1		0.0052
seen	49 (41%)	23 (70%)			3.19	(1.41, 7.19)
QUINOLONE 1
not seen	87 (73%)	14 (42%)	0.0010 3		1		0.0014
seen	32 (27%)	19 (58%)			3.62	(1.64, 7.98)
	QUATERNARY AMMONIUM
					Univariate Logistic Models
	not seen	seen	p-value		ORfirth	95% CI	p-value
SULFONAMIDES1
not seen	36 (55%)	0 (0%)	< 0.0001 3		1		0.00002
seen	29 (45%)	87 (100%)			216.53	(12.88, 3638.99)
MACROLIDE 1
not seen	60 (92%)	38 (44%)	< 0.0001 3		1		< 0.0001
seen	5 (8%)	49 (56%)			14.14	(5.37, 37.28)
PHENICOL 1
not seen	42 (65%)	38 (44%)	0.0105 3		1		0.0118
seen	23 (35%)	49 (56%)			2.33	(1.21, 4.48)
TRIMETHOPRIM 1
not seen	39 (60%)	15 (17%	< 0.0001 3		1		< 0.0001
seen	26 (40%)	72 (83%)			6.97	(3.34, 14.57)
1: Frequency (Column percentage)
2: Fisher's exact test
3: Chi-squared test
Only statistically significant associations (p < 0.05) are shown. OR: Odds ratio; CI: Confidence interval (95%).
